# Supplementary material for: Kinetic Ultrasound-Assisted Extraction as a Sustainable Approach for the Recovery of Phenolics Accumulated through UVA Treatment in Strawberry By-Products
Source: Foods. 2023 Aug 8;12(16):2989. doi: 10.3390/foods12162989 (PMC10453509; doi:10.3390/foods12162989)
Supplement: Supplementary file 1 [file foods-12-02989-s001.zip]

Archive with 1 entries (1 files):
- foods-2533231-supplementary.pdf
